# Supplementary material for: Using data from respondent-driven sampling studies to estimate the number of people who inject drugs: Application to the Kohtla-Järve region of Estonia
Source: PLoS One. 2017 Nov 2;12(11):e0185711. doi: 10.1371/journal.pone.0185711 (PMC5667832; doi:10.1371/journal.pone.0185711)
Supplement: S1 Dataset — Subject ID, recruiter ID, date of recruitment, network degree, number of coupons, and ART status for each subject. (CSV) [file pone.0185711.s004.csv]

number	sid	rid	date	degree	ncoupons	ART
A001	1	0	0	16	3	0
A002	2	0	0.023611111	12	3	1
A003	3	0	0.0375	12	3	0
A004	4	0	0.058333333	24	3	1
A005	5	0	0.065277778	9	3	0
A008	13	1	0.975	8	3	1
A009	11	1	0.979166667	20	3	0
A006	6	0	0.981944444	12	3	0
A007	12	1	1.009722222	8	3	0
A014	23	2	1.018055556	11	3	0
A010	41	4	1.024305556	20	3	0
A012	51	5	1.030555556	50	3	0
A018	121	12	1.061805556	24	3	0
A015	43	4	1.065277778	15	3	1
A013	42	4	1.076388889	25	3	1
A016	431	43	1.093055556	42	3	0
A020	433	43	1.106944444	16	3	0
A021	132	13	1.115277778	4	3	1
A017	31	3	1.120833333	30	3	1
A022	133	13	1.155555556	22	3	0
A024	113	11	1.155555556	12	3	0
A026	131	13	1.155555556	50	3	1
A025	1331	133	1.190277778	4	3	0
A019	62	6	1.204166667	4	3	0
A011	61	6	1.225	11	3	0
A023	613	61	1.25625	6	3	0
A029	513	51	1.933333333	20	3	0
A033	432	43	1.954166667	40	3	0
A028	63	6	1.972222222	10	3	0
A027	123	12	1.984027778	3	3	1
A035	4321	432	1.985416667	10	3	1
A036	4323	432	1.985416667	90	3	0
A038	43231	4323	2.023611111	50	3	0
A032	1333	133	2.025694444	8	3	0
A031	1332	133	2.030555556	8	3	0
A041	43211	4321	2.058333333	15	3	0
A030	511	51	2.061805556	18	3	0
A039	43212	4321	2.065277778	20	3	0
A034	413	41	2.06875	15	3	1
A037	4322	432	2.072222222	9	3	1
A040	43213	4321	2.072222222	45	3	1
A045	112	11	2.093055556	14	3	0
A044	1313	131	2.1	4	3	1
A043	1311	131	2.113888889	20	3	1
A042	1312	131	2.120833333	5	3	0
A046	411	41	2.148611111	11	3	1
A047	512	51	4.964583333	50	3	1
A048	412	41	4.968055556	60	3	1
A049	4112	411	4.985416667	10	3	0
A050	432313	43231	4.988194444	19	3	1
A051	423	42	4.99375	100	3	0
A052	4113	411	5.018055556	20	3	0
A053	432312	43231	5.023611111	25	3	0
A054	432133	43213	5.034027778	10	3	1
A055	1212	121	5.036111111	19	3	1
A056	4111	411	5.051388889	40	3	1
A058	5113	511	5.063194444	20	3	0
A059	5111	511	5.06875	6	3	0
A061	12121	1212	5.088888889	5	3	0
A060	4321333	432133	5.1	100	3	1
A063	41131	4113	5.103472222	8	3	0
A062	41132	4113	5.120833333	15	3	1
A065	1211	121	5.132638889	10	3	0
A064	622	62	5.141666667	30	3	0
A068	41133	4113	5.152083333	13	3	0
A066	12123	1212	5.168055556	30	3	1
A067	12122	1212	5.176388889	30	3	1
A071	13311	1331	5.184027778	18	3	0
A057	611	61	5.189583333	7	3	0
A069	33	3	5.19375	30	3	0
A072	6111	611	5.204166667	13	3	0
A070	13313	1331	5.2125	20	3	0
A073	612	61	5.954166667	10	3	0
A074	13112	1311	5.954166667	35	3	0
A075	13113	1311	5.975	20	3	0
A076	13111	1311	5.979861111	5	3	0
A077	5112	511	5.985416667	12	3	1
A078	13132	1313	6.00625	25	3	0
A081	313	31	6.020138889	20	3	1
A082	311	31	6.027083333	2	3	0
A083	312	31	6.027083333	5	3	0
A085	12111	1211	6.058333333	20	3	1
A080	632	63	6.063194444	6	3	0
A079	631	63	6.086111111	25	3	1
A087	13331	1333	6.086111111	5	3	0
A084	623	62	6.1	35	3	0
A089	5133	513	6.104166667	10	3	0
A088	633	63	6.124305556	20	3	0
A086	621	62	6.155555556	40	3	1
A093	6131	613	6.954166667	8	3	0
A090	32	3	6.975	30	3	1
A092	6312	631	6.978472222	20	3	0
A095	61311	6131	6.988888889	8	3	0
A096	6313	631	7.016666667	30	3	0
A091	6133	613	7.023611111	40	3	1
A098	61312	6131	7.030555556	40	3	0
A101	43213333	4321333	7.051388889	6	3	1
A099	432132	43213	7.06875	3	3	1
A094	6132	613	7.075694444	30	3	1
A102	43213332	4321333	7.082638889	10	3	1
A103	43213331	4321333	7.1	30	3	1
A097	432131	43213	7.103472222	20	3	0
A104	421	42	7.113888889	25	3	0
A105	422	42	7.138194444	3	3	1
A100	61313	6131	7.143055556	30	3	0
A106	4311	431	7.94375	12	3	0
A108	432133332	43213333	7.947222222	20	3	0
A107	432133333	43213333	7.975	20	3	1
A111	4313	431	7.981944444	50	3	1
A109	432133331	43213333	7.985416667	3	3	0
A110	332	33	7.991666667	5	3	0
A112	333	33	8.016666667	17	3	0
A113	43133	4313	8.016666667	50	3	1
A114	43222	4322	8.023611111	10	3	1
A115	431331	43133	8.028472222	18	3	0
A116	431333	43133	8.058333333	3	3	0
A117	431332	43133	8.058333333	10	3	0
A118	61322	6132	8.059027778	5	3	0
A124	4323121	432312	8.072222222	30	3	1
A122	43131	4313	8.1	40	3	0
A123	43132	4313	8.1	10	3	0
A125	613112	61311	8.120833333	17	3	0
A126	4333	433	8.127083333	19	3	0
A121	613222	61322	8.135416667	11	3	0
A120	613221	61322	8.141666667	17	3	0
A127	321	32	8.145138889	20	3	0
A128	133132	13313	8.155555556	20	3	0
A129	6131121	613112	8.159027778	15	3	0
A119	61323	6132	8.176388889	22	3	0
A130	613223	61322	8.947222222	20	3	0
A136	131111	13111	8.954166667	12	3	0
A134	432223	43222	8.975	35	3	1
A135	131121	13112	8.978472222	5	3	0
A133	131112	13111	8.981944444	4	3	0
A131	6112	611	8.988888889	12	3	0
A137	131113	13111	8.999305556	6	3	0
A132	6113	611	9.013194444	14	3	0
A139	432221	43222	9.015277778	10	3	1
A138	432133323	43213332	9.016666667	30	3	1
A141	4322233	432223	9.0375	3	3	1
A140	6211	621	9.044444444	35	3	0
A142	4321333321	432133332	9.044444444	8	3	1
A144	4321333322	432133332	9.047916667	30	3	0
A145	411313	41131	9.058333333	30	3	0
A143	6213	621	9.075694444	10	3	0
A147	4322231	432223	9.075694444	20	3	0
A151	3121	312	9.086111111	30	3	0
A148	6131123	613112	9.088888889	2	3	0
A150	3123	312	9.1	20	3	0
A146	133111	13311	9.106944444	2	3	0
A155	3122	312	9.113888889	20	3	0
A149	6131122	613112	9.134722222	15	3	0
A152	411311	41131	9.135416667	11	3	0
A153	411312	41131	9.1375	20	3	0
A154	4113123	411312	9.138194444	20	3	0
A158	43233	4323	11.94722222	11	3	1
A159	121112	12111	11.975	20	3	0
A164	121111	12111	11.975	13	3	1
A163	51122	5112	11.97916667	50	3	0
A160	432222	43222	11.99027778	18	3	1
A165	4223	422	12.00555556	60	3	1
A167	42231	4223	12.00625	45	3	0
A166	613113	61311	12.01319444	17	3	0
A170	122	12	12.03819444	10	3	0
A169	42232	4223	12.04097222	20	3	0
A168	42233	4223	12.04791667	3	3	0
A171	4222	422	12.05833333	30	3	0
A172	322	32	12.06875	12	3	0
A174	1223	122	12.07291667	5	3	0
A173	1211123	121112	12.1	25	3	0
A181	613133	61313	12.1	15	3	0
A156	21	2	12.10347222	12	3	0
A176	4113121	411312	12.10694444	4	3	0
A178	4313311	431331	12.11875	9	3	0
A175	1211121	121112	12.13472222	35	3	0
A183	3223	322	12.13472222	15	3	0
A157	211	21	12.13819444	20	3	0
A182	121113	12111	12.15555556	5	3	0
A184	1211122	121112	12.15555556	25	3	0
A162	213	21	12.15902778	4	3	0
A177	4113122	411312	12.18194444	20	3	1
A161	212	21	12.18333333	28	3	0
A180	4313312	431331	12.21805556	30	3	0
A179	4313313	431331	12.225	12	3	1
A188	133113	13311	12.95069444	15	3	0
A189	6333	633	12.95347222	30	3	0
A191	63333	6333	12.95416667	3	3	0
A192	3221	322	12.95416667	5	3	0
A190	6331	633	12.96944444	19	3	0
A185	51332	5133	12.975	30	3	1
A186	51333	5133	12.98541667	13	3	0
A193	6311	631	12.99583333	12	3	0
A187	12111211	1211121	13.00972222	20	3	0
A194	1331113	133111	13.02361111	12	3	0
A196	22	2	13.03263889	4	3	0
A197	12111212	1211121	13.05763889	15	3	0
A198	3222	322	13.05833333	50	3	0
A199	121112121	12111212	13.05833333	50	3	1
A203	431323	43132	13.09305556	5	3	0
A195	5132	513	13.09652778	50	3	1
A202	431321	43132	13.10138889	17	3	0
A200	43222313	4322231	13.10625	25	3	0
A201	43222311	4322231	13.17152778	15	3	1
A207	52	5	13.96388889	6	3	0
A210	522	52	13.96458333	18	3	0
A208	521	52	13.96736111	20	3	0
A205	121112111	12111211	13.975	16	3	0
A206	121112112	12111211	13.975	7	3	0
A209	523	52	13.99791667	5	3	0
A204	121112113	12111211	14.01666667	12	3	0
A211	121112123	12111212	14.01666667	15	3	0
A215	422323	42232	14.01666667	50	3	0
A212	131122	13112	14.02847222	6	3	0
A214	3213	321	14.05069444	50	3	0
A218	32133	3213	14.05138889	11	3	1
A216	422321	42232	14.08958333	40	3	1
A222	13311132	1331113	14.09652778	10	3	0
A213	221	22	14.10208333	4	3	0
A217	422322	42232	14.11597222	9	3	0
A219	12111213	1211121	14.12361111	15	3	0
A220	222	22	14.14375	7	3	0
A221	121112122	12111212	14.15902778	30	3	0
A223	121112133	12111213	14.94722222	15	3	0
A228	613111	61311	14.96458333	7	3	0
A224	223	22	14.96875	6	3	0
A238	2213	221	14.975	20	3	0
A230	432122	43212	14.98888889	18	3	0
A231	422332	42233	14.99166667	5	3	0
A225	2231	223	14.99583333	12	3	1
A233	4131	413	15.00972222	16	3	0
A229	432331	43233	15.02708333	90	3	1
A232	422331	42233	15.0375	100	3	0
A237	61321	6132	15.04375	15	3	1
A235	4133	413	15.04444444	35	3	0
A234	323	32	15.06527778	12	3	1
A239	53	5	15.07013889	7	3	0
A236	432121	43212	15.08958333	20	3	1
A226	2232	223	15.1	8	3	0
A227	2233	223	15.12430556	10	3	0
A240	22333	2233	15.13125	15	3	0
A244	1331131	133113	15.15555556	4	3	0
A241	22331	2233	15.1625	20	3	0
A243	1331132	133113	15.20416667	5	3	0
A242	22332	2233	15.20694444	13	3	0
A249	4322222	432222	15.95416667	10	3	0
A252	13311133	1331113	15.95416667	90	3	0
A248	22322	2232	15.96111111	4	3	0
A245	4322223	432222	15.98055556	6	3	0
A246	43222231	4322223	15.98125	7	3	0
A251	4323123	432312	15.98541667	60	3	0
A247	4322221	432222	15.99583333	15	3	0
A256	411321	41132	15.99583333	25	3	0
A250	432333	43233	16.01597222	2	3	0
A259	61311222	6131122	16.02013889	35	3	0
A255	51321	5132	16.02361111	4	3	0
A253	121112132	12111213	16.03055556	10	3	0
A257	22321	2232	16.0375	20	3	0
A261	61311223	6131122	16.05138889	20	3	0
A263	13311312	1331131	16.05833333	5	3	1
A258	22131	2213	16.06041667	11	3	0
A254	121112131	12111213	16.07222222	19	3	0
A262	51322	5132	16.08958333	6	3	0
A265	22132	2213	16.1	12	3	0
A264	532	53	16.12083333	25	3	0
A260	61311221	6131122	16.13125	20	3	0
A267	2223	222	18.95347222	28	3	0
A266	2211	221	18.95416667	30	3	0
A268	22231	2223	18.95416667	15	3	0
A276	223211	22321	18.975	9	3	0
A269	63131	6313	18.97847222	6	3	0
A270	63132	6313	18.99236111	10	3	0
A271	63133	6313	18.99583333	25	3	0
A272	1211121222	121112122	19.00208333	34	3	0
A275	12111212223	1211121222	19.00277778	15	3	0
A273	12111212221	1211121222	19.01319444	11	3	0
A274	12111212222	1211121222	19.02569444	5	3	0
A277	1211121223	121112122	19.03402778	20	3	0
A278	223213	22321	19.04444444	4	3	1
A280	22133	2213	19.04444444	10	3	0
A284	4113213	411321	19.05138889	6	3	0
A281	1211121221	121112122	19.06388889	13	3	0
A279	223212	22321	19.06875	15	3	0
A283	51323	5132	19.0875	30	3	1
A282	221331	22133	19.1	4	3	0
A285	4323122	432312	19.1	15	3	0
A286	32211	3221	19.12708333	13	3	0
A287	322111	32211	19.12777778	25	3	0
A289	32213	3221	19.1625	30	3	0
A292	513333	51333	19.1625	10	3	0
A288	32212	3221	19.17291667	13	3	0
A291	513331	51333	19.19722222	15	3	0
A290	513332	51333	19.24583333	8	3	0
A293	111	11	19.95416667	25	3	0
A297	12111212211	1211121221	19.95416667	16	3	0
A299	221332	22133	19.975	10	3	0
A294	1111	111	19.97708333	5	3	0
A295	1112	111	19.98541667	28	3	0
A300	2213313	221331	19.99583333	10	3	0
A298	221333	22133	20.01319444	12	3	0
A301	2213312	221331	20.01875	6	3	0
A296	1113	111	20.02361111	15	3	0
A302	12111212212	1211121221	20.02708333	25	3	1
A319	12111212233	1211121223	20.03055556	20	3	0
A306	2213311	221331	20.05347222	11	3	0
A304	22233	2223	20.05833333	6	3	0
A305	22232	2223	20.06875	17	3	0
A308	531	53	20.07986111	5	3	0
A303	12111212213	1211121221	20.1	14	3	0
A307	22133111	2213311	20.10694444	10	3	0
A309	43222312	4322231	20.95347222	30	3	0
A311	432223123	43222312	20.95416667	16	3	0
A310	432223121	43222312	20.97847222	4	3	0
A312	432223122	43222312	20.98541667	18	3	1
A313	13311313	1331131	20.99583333	10	3	0
A315	133113132	13311313	21.01041667	7	3	0
A316	133113133	13311313	21.02361111	25	3	0
A318	12111212231	1211121223	21.04652778	4	3	0
A314	133113131	13311313	21.06180556	15	3	0
A320	4113212	411321	21.06527778	7	3	0
A322	222332	22233	21.06527778	20	3	0
A325	4321333332	432133333	21.08055556	10	3	0
A317	12111212232	1211121223	21.09097222	28	3	0
A321	222333	22233	21.1	12	3	0
A323	4113211	411321	21.10694444	7	3	0
A328	2232133	223213	21.11180556	3	3	0
A324	4321333331	432133333	21.13125	20	3	0
A326	4321333333	432133333	21.13125	12	3	0
A327	2232131	223213	21.14166667	100	3	1
A329	4322231233	432223123	21.17638889	5	3	0
A330	13311311	1331131	21.975	15	3	1
A335	322112	32211	21.975	50	3	0
A332	22133132	2213313	21.98541667	8	3	0
A331	22133123	2213312	21.98888889	15	3	0
A334	22133121	2213312	22.01458333	5	3	0
A333	22133122	2213312	22.01666667	8	3	0
A340	62111	6211	22.04722222	6	3	0
A336	13311321	1331132	22.05833333	20	3	0
A337	1.21112E+11	12111212212	22.10694444	30	3	0
A339	62112	6211	22.10694444	10	3	0
A338	133111322	13311132	22.14166667	20	3	0
A341	4323313	432331	22.18680556	30	3	1
A343	1311122	131112	22.19027778	12	3	0
A342	43213333332	4321333333	22.225	6	3	0
A346	13311323	1331132	22.24583333	5	3	0
A345	533	53	22.25625	8	3	1
A344	2232132	223213	22.26666667	20	3	0
A349	223311	22331	22.95416667	25	3	0
A350	223312	22331	22.95763889	20	3	1
A348	3211	321	22.96111111	16	3	0
A351	1.21112E+11	12111212213	22.975	30	3	1
A347	22112	2211	22.97847222	3	3	0
A354	3212	321	22.98888889	25	3	1
A352	1.21112E+11	12111212213	22.99583333	15	3	0
A353	1.21112E+11	12111212213	23.00972222	3	3	0
A355	2213322	221332	23.0125	8	3	0
A356	2213323	221332	23.02361111	20	3	1
A358	2213321	221332	23.03055556	25	3	1
A357	13311322	1331132	23.03402778	14	3	0
A359	4312	431	23.04722222	25	3	0
A364	43123	4312	23.04791667	23	3	0
A360	1213	121	23.06527778	15	3	0
A367	22113	2211	23.06875	15	3	0
A368	32123	3212	23.07916667	15	3	1
A365	12132	1213	23.09097222	5	3	1
A362	43122	4312	23.1	20	3	0
A361	43121	4312	23.10347222	18	3	0
A370	223331	22333	23.11388889	8	3	0
A363	12131	1213	23.13125	50	3	1
A366	12133	1213	23.14166667	20	3	0
A369	32121	3212	23.16944444	5	3	1
A371	32122	3212	23.17291667	20	3	1
A372	22133131	2213313	23.20763889	16	3	0
A375	1.21112E+11	12111212211	25.94722222	20	3	0
A376	22133221	2213322	25.95416667	30	3	0
A373	133113113	13311311	25.975	15	3	1
A374	1.21112E+11	12111212211	25.975	35	3	0
A379	221332211	22133221	25.98194444	24	3	0
A380	6232	623	25.99236111	40	3	0
A377	223313	22331	25.99791667	30	3	1
A382	62321	6232	26.01319444	4	3	0
A378	6231	623	26.01666667	20	3	0
A381	221332212	22133221	26.01666667	15	3	0
A384	22111	2211	26.02361111	25	3	0
A386	43213333323	4321333332	26.02361111	15	3	0
A383	221332213	22133221	26.05486111	15	3	0
A391	11123	1112	26.05486111	13	3	0
A387	62323	6232	26.05833333	30	3	1
A389	513213	51321	26.07222222	30	3	0
A385	22133133	2213313	26.09652778	22	3	0
A393	513211	51321	26.1	8	3	0
A394	133113112	13311311	26.10347222	15	3	0
A398	42223	4222	26.11180556	7	3	1
A390	6223	622	26.11319444	5	3	0
A396	1.21112E+11	12111212212	26.12777778	8	3	0
A400	42221	4222	26.13125	40	3	0
A388	62322	6232	26.13472222	17	3	0
A399	42222	4222	26.14166667	14	3	0
A397	231	23	26.16597222	15	3	0
A402	6222	622	26.16597222	20	3	1
A392	111232	11123	26.17638889	5	3	0
A403	22321323	2232132	26.18333333	10	3	0
A395	133113111	13311311	26.21111111	30	3	0
A404	22323	2232	26.225	15	3	0
A405	4322231232	432223123	26.23888889	20	3	0
A401	6221	622	26.24930556	20	3	1
A406	4322231231	432223123	26.95069444	10	3	0
A408	1.21112E+11	12111212212	26.95416667	30	3	0
A407	13312	1331	26.96111111	10	3	0
A410	1211121233	121112123	26.96458333	8	3	0
A409	232	23	26.97708333	5	3	0
A412	3233	323	26.98888889	10	3	0
A413	43231231	4323123	26.98888889	20	3	0
A411	3231	323	26.99583333	15	3	1
A415	43231233	4323123	27.01180556	60	3	0
A419	1211121231	121112123	27.01666667	12	3	0
A414	133121	13312	27.03055556	5	3	0
A418	1211121232	121112123	27.03055556	8	3	0
A416	133122	13312	27.05833333	17	3	0
A421	62231	6223	27.06875	5	3	1
A423	43222312311	4322231231	27.07222222	2	3	0
A417	62232	6223	27.1	10	3	0
A424	233	23	27.10347222	20	3	0
A425	43222312312	4322231231	27.10347222	10	3	0
A420	133123	13312	27.12777778	10	3	0
A422	43222312313	4322231231	27.15555556	10	3	0
A428	1231	123	27.95416667	20	3	0
A429	1133	113	27.95416667	20	3	0
A432	133113212	13311321	27.96597222	6	3	0
A426	1131	113	27.97847222	12	3	0
A430	43231232	4323123	27.99236111	18	3	0
A431	4331	433	27.99583333	8	3	0
A434	22133231	2213323	28.00763889	5	3	0
A433	221132	22113	28.01666667	5	3	0
A427	1132	113	28.02708333	15	3	0
A438	1.21112E+11	12111212232	28.03819444	7	3	0
A436	5132132	513213	28.04097222	17	3	0
A435	4332	433	28.05833333	6	3	0
A437	222321	22232	28.06527778	100	3	0
A443	12313	1231	28.07916667	15	3	0
A444	223332	22333	28.08541667	4	3	0
A439	22133233	2213323	28.08888889	50	3	0
A440	221332331	22133233	28.08958333	10	3	0
A442	62233	6223	28.11736111	7	3	0
A441	12312	1231	28.12430556	13	3	0
A445	223333	22333	28.12430556	10	3	0
A447	12311	1231	28.95416667	15	3	0
A448	5313	531	28.96458333	4	3	0
A446	5312	531	28.975	25	3	0
A453	2233321	223332	28.98888889	4	3	0
A449	432223113	43222311	28.99583333	100	3	1
A455	2233332	223333	28.99583333	10	3	0
A450	2233322	223332	29.00277778	100	3	0
A451	5311	531	29.02708333	25	3	0
A452	2233323	223332	29.02708333	10	3	0
A454	223322	22332	29.03402778	20	3	0
A456	223323	22332	29.04097222	15	3	0
A460	2321	232	29.06527778	15	3	0
A457	31221	3122	29.08958333	10	3	0
A461	622321	62232	29.09652778	10	3	0
A458	223321	22332	29.1	12	3	0
A459	2323	232	29.13125	30	3	0
A462	513221	51322	29.17291667	50	3	0
A464	41132131	4113213	29.24583333	8	3	0
A463	2322	232	29.25277778	8	3	0
A466	221133	22113	29.95416667	10	3	0
A465	221131	22113	29.96458333	15	3	0
A467	41132132	4113213	29.98194444	17	3	0
A468	422232	42223	29.98680556	12	3	0
A477	22133213	2213321	29.99930556	10	3	1
A469	1321	132	30.00277778	7	3	0
A472	22333221	2233322	30.01944444	5	3	0
A470	22333212	2233321	30.03402778	20	3	0
A474	133111331	13311133	30.04652778	10	3	0
A481	23223	2322	30.04791667	15	3	0
A473	133111332	13311133	30.06180556	4	3	0
A475	223332123	22333212	30.08055556	25	3	1
A476	2233321233	223332123	30.08125	7	3	0
A478	223332121	22333212	30.09305556	20	3	0
A482	23222	2322	30.1	20	3	1
A479	22133211	2213321	30.10486111	12	3	1
A480	631331	63133	30.12986111	6	3	0
A471	1322	132	30.14166667	20	3	0
A483	11131	1113	32.95416667	10	3	0
A484	1.21112E+11	12111212211	32.95416667	14	3	0
A485	11132	1113	32.96458333	10	3	0
A488	11112	1111	32.98055556	12	3	0
A492	411321312	41132131	32.98194444	10	3	0
A487	111312	11131	32.98541667	15	3	0
A486	111311	11131	32.99930556	10	3	0
A489	11113	1111	32.99930556	13	3	1
A490	111313	11131	33.025	3	3	0
A491	11111	1111	33.0375	19	3	0
A494	221332332	22133233	33.0375	15	3	0
A497	321233	32123	33.05763889	10	3	1
A498	3212331	321233	33.05833333	5	3	0
A493	411321313	41132131	33.05902778	9	3	1
A496	2213323322	221332332	33.09305556	12	3	0
A500	2213323323	221332332	33.10694444	15	3	0
A495	2213323321	221332332	33.14166667	6	3	0
A499	11133	1113	33.17638889	30	3	0
A502	321232	32123	33.95416667	10	3	0
A503	12111212321	1211121232	33.96111111	5	3	0
A501	312212	31221	33.96458333	8	3	0
A508	123113	12311	33.975	18	3	0
A505	41132133	4113213	33.99583333	20	3	0
A506	221332333	22133233	34.00347222	7	3	0
A504	411321311	41132131	34.01319444	12	3	1
A510	613112222	61311222	34.01666667	20	3	0
A507	513222	51322	34.02708333	20	3	1
A511	613112221	61311222	34.03819444	5	3	0
A509	613112223	61311222	34.06180556	15	3	0
A513	51331	5133	34.09375	12	3	0
A512	513212	51321	34.09652778	10	3	0
A515	4322231133	432223113	34.09652778	30	3	1
A514	111331	11133	34.1	10	3	0
A516	2233231	223323	34.13819444	20	3	0
A517	111333	11133	34.95416667	6	3	0
A518	43213333321	4321333332	34.975	4	3	0
A519	2233232	223323	34.98541667	20	3	0
A521	2233233	223323	34.98958333	40	3	0
A520	222323	22232	34.99583333	10	3	0
A522	43213333322	4321333332	35.00277778	10	3	1
A526	22133223	2213322	35.01736111	16	3	1
A524	232221	23222	35.03055556	10	3	1
A527	2233211	223321	35.04444444	12	3	0
A523	232233	23223	35.1	9	3	0
A525	22133222	2213322	35.10694444	14	3	0
A529	2213331	221333	35.95416667	20	3	1
A531	232231	23223	35.96597222	20	3	1
A528	6131111	613111	35.97361111	20	3	0
A532	232222	23222	35.98194444	20	3	0
A533	232232	23223	35.98888889	17	3	1
A534	232223	23222	35.99583333	10	3	0
A537	2213332	221333	36.01319444	10	3	0
A535	6131112	613111	36.01458333	15	3	1
A530	222322	22232	36.03055556	16	3	0
A541	111332	11133	36.04097222	20	3	0
A538	5322	532	36.04652778	6	3	0
A542	62113	6211	36.05138889	10	3	0
A536	6131113	613111	36.06527778	15	3	0
A543	5132222	513222	36.075	8	3	0
A545	133113222	13311322	36.07916667	15	3	0
A539	5323	532	36.10347222	6	3	0
A547	5132223	513222	36.11041667	12	3	1
A548	5132221	513222	36.11319444	4	3	0
A540	5321	532	36.13472222	30	3	0
A549	13221	1322	36.15208333	15	3	1
A544	133113223	13311322	36.16944444	10	3	0
A546	133113221	13311322	36.20416667	40	3	0
A551	123111	12311	36.20763889	22	3	0
A550	13222	1322	36.23541667	12	3	0
A552	5133322	513332	36.23888889	8	3	0
A553	5133321	513332	36.93333333	5	3	0
A557	13212	1321	36.94722222	20	3	0
A555	13211	1321	36.95486111	15	3	0
A556	13213	1321	36.96805556	20	3	0
A554	5133323	513332	36.97638889	4	3	0
A561	13223	1322	36.98472222	8	3	0
A564	111131	11113	36.98888889	12	3	1
A558	2233132	223313	37.00625	10	3	0
A559	2233131	223313	37.00972222	12	3	0
A565	111133	11113	37.01041667	7	3	0
A567	622322	62232	37.0375	15	3	1
A560	221332131	22133213	37.04097222	25	3	0
A562	221332132	22133213	37.04097222	5	3	0
A569	23231	2323	37.04722222	20	3	1
A563	221332133	22133213	37.06666667	20	3	1
A570	23233	2323	37.06875	6	3	0
A568	622323	62232	37.07569444	50	3	1
A572	41311	4131	37.08402778	6	3	0
A566	111132	11113	37.1	20	3	0
A571	23232	2323	37.11041667	15	3	1
A573	41312	4131	37.11041667	12	3	0
A574	41313	4131	39.95763889	4	3	0
A578	111113	11111	39.96111111	20	3	0
A575	111112	11111	39.975	16	3	1
A577	111111	11111	39.975	5	3	0
A576	123112	12311	39.98888889	30	3	1
A580	4113213112	411321311	39.99375	12	3	0
A581	3212333	321233	40.00902778	20	3	0
A582	32123331	3212333	40.00972222	30	3	0
A586	223233	22323	40.02013889	5	3	0
A579	3212332	321233	40.02708333	12	3	0
A583	4113213111	411321311	40.02708333	6	3	0
A585	53121	5312	40.0375	4	3	0
A587	53122	5312	40.05555556	15	3	0
A588	223231	22323	40.06527778	10	3	0
A595	6313311	631331	40.07222222	7	3	0
A589	53123	5312	40.08402778	9	3	0
A590	223232	22323	40.08958333	20	3	1
A584	4113213113	411321311	40.1	15	3	0
A591	11311	1131	40.10972222	20	3	0
A592	11313	1131	40.12083333	5	3	0
A593	11312	1131	40.13680556	12	3	0
A594	6313312	631331	40.16666667	5	3	0
A596	6313313	631331	40.20069444	15	3	0
A597	1113122	111312	40.98402778	14	3	1
A598	312213	31221	41.02361111	9	3	0
A599	1113121	111312	41.06319444	8	3	0
A600	1113123	111312	41.10625	15	3	0
